# Supplementary material for: Identification of F-Box/SPRY Domain-Containing Protein 1 (FBXO45) as a Prognostic Biomarker for TMPRSS2–ERG-Positive Primary Prostate Cancers
Source: Cancers (Basel). 2023 Mar 21;15(6):1890. doi: 10.3390/cancers15061890 (PMC10046786; doi:10.3390/cancers15061890)
Supplement: Supplementary file 1 [file cancers-15-01890-s001.zip]

Archive with 2 entries (2 files):
- Figure S1. Supplemental_Figure_Western_Blot.pdf
- Table S1. Supplemental data_Table_Western_Blot_Densitometry.xlsx
