# Supplementary material for: Identification of F-Box/SPRY Domain-Containing Protein 1 (FBXO45) as a Prognostic Biomarker for TMPRSS2–ERG-Positive Primary Prostate Cancers
Source: Cancers (Basel). 2023 Mar 21;15(6):1890. doi: 10.3390/cancers15061890 (PMC10046786; doi:10.3390/cancers15061890)
Supplement: Supplementary file 1 [file cancers-15-01890-s001.zip › Table S1. Supplemental data_Table_Western_Blot_Densitometry.xlsx]

## Sheet: Table S1
FBXO45 DU145
		area	percent	relative density
	Neg A	45486241	94242	1
	FBXO45 KD	2779062	5758	0.061
FBXO45 PC3
		area	percent	relative density
	Neg A	29777007	71742	1
	FBXO45 KD	11728610	28258	0.39
FBXO45 LNCaP
		area	percent	relative density
	Neg A	21498551	57744	1
	FBXO45 KD	10319304	27171	0.73
